# Supplementary material for: Transcriptome Proffling, Physiological and Biochemical Analyses Reveal Comprehensive Insights into Cadmium Stress in Myricaria laxiflora
Source: Plants (Basel). 2024 Dec 6;13(23):3433. doi: 10.3390/plants13233433 (PMC11644049; doi:10.3390/plants13233433)
Supplement: Supplementary file 1 [file plants-13-03433-s001.zip]

Archive with 1 entries (1 files):
- plants-3299677-supplementary.pdf
